# Supplementary material for: Psychometric Properties of the Gastrointestinal Symptom Severity Scale in a Sample of Adolescents and Young Adults
Source: J Clin Med. 2024 Mar 14;13(6):1662. doi: 10.3390/jcm13061662 (PMC10971376; doi:10.3390/jcm13061662)
Supplement: Supplementary file 1 [file jcm-13-01662-s001.zip]

Archive with 1 entries (1 files):
- jcm-2912846-supplementary.pdf
